# Supplementary material for: Highly Active Amino-Fullerene Derivative-Modified TiO2 for Enhancing Formaldehyde Degradation Efficiency under Solar-Light Irradiation
Source: Nanomaterials (Basel). 2022 Jul 11;12(14):2366. doi: 10.3390/nano12142366 (PMC9321472; doi:10.3390/nano12142366)
Supplement: Supplementary file 1 [file nanomaterials-12-02366-s001.zip]

Archive with 1 entries (1 files):
- nanomaterials-1814182-supplementary.pdf
